# Supplementary material for: Cell-Friendly Chitosan-Xanthan Gum Membranes Incorporating Hydroxyapatite Designed for Periodontal Tissue Regeneration
Source: Pharmaceutics. 2023 Feb 20;15(2):705. doi: 10.3390/pharmaceutics15020705 (PMC9962096; doi:10.3390/pharmaceutics15020705)
Supplement: Supplementary file 1 [file pharmaceutics-15-00705-s001.zip]

Archive with 1 entries (1 files):
- pharmaceutics-2140171-supplementary.pdf
